# Supplementary material for: Emergency obstetric and newborn care signal functions in public and private facilities in Bangladesh
Source: PLoS One. 2017 Nov 1;12(11):e0187238. doi: 10.1371/journal.pone.0187238 (PMC5665531; doi:10.1371/journal.pone.0187238)
Supplement: S1 Table — (XLSX) [file pone.0187238.s001.xlsx]

## Sheet: Table 1
Data for Table 1
Number of facilities by type, by district assessed for availability of signal functions for EmONC
Districts	MCH	DH	MCWC (CEmONC)	UHC (CEmONC)	MCWC (BEmONC)	UHC (BEmONC)	Other public IPH	Private nfp	Private fp
Bagerhat	0	1	1	1	0	7	1	8	29
Bandarban	0	1	1	1	0	5	0	0	0
Barguna	0	1	1	2	0	2	2	0	3
Bhola	0	1	2	3	0	3	1	4	5
Cox’s Bazar	0	1	1	2	0	5	0	10	12
Gaibandha	0	1	1	3	1	3	0	4	10
Habiganj	0	1	1	3	0	4	0	6	6
Jamalpur	0	1	1	2	1	4	0	0	18
Khagrachari	0	1	1	1	0	6	0	1	1
Khulna	1	1	1	6	1	3	1	11	70
Kurigram	0	1	1	3	0	5	0	0	11
Maulvibazar	0	1	1	1	0	4	0	1	29
Narail	0	1	1	1	0	1	0	0	21
Netrakona	0	1	1	2	0	7	0	2	5
Nilphamari	0	1	1	1	1	3	2	2	9
Panchagarh	0	1	2	1	0	3	0	0	8
Patuakhali	0	1	1	2	0	4	2	3	9
Rangamati	0	1	1	1	1	8	2	2	2
Rangpur	1	0	1	2	1	5	1	4	56
Satkhira	0	1	1	3	1	3	0	5	81
Sirajganj	0	1	1	4	1	4	2	2	26
Sunamganj	0	1	1	2	1	7	1	1	4
Sylhet	1	1	1	4	0	7	0	20	41
Thakurgaon	0	1	1	2	0	2	0	3	21
Total	3	23	26	53	9	105	15	89	477
