# Supplementary material for: Emergency obstetric and newborn care signal functions in public and private facilities in Bangladesh
Source: PLoS One. 2017 Nov 1;12(11):e0187238. doi: 10.1371/journal.pone.0187238 (PMC5665531; doi:10.1371/journal.pone.0187238)
Supplement: S2 Table — (XLSX) [file pone.0187238.s002.xlsx]

## Sheet: Table 2
Data for Table 2
	Population	Public facilities designated for CEmONC	Public facilities designated for BEmONC	Other IPHs	Private nfp facilities	Private fp facilities
Caesarean section	43667450	70	9	1	37	445
Blood transfusion	43667450	69	34	4	31	342
Parenteral antibiotics	43667450	104	104	9	65	450
Parenteral oxytocics	43667450	105	99	5	73	446
Parenteral anticonvulsants	43667450	70	53	2	27	223
Manual removal of placenta	43667450	87	72	4	44	275
Removal of retained products	43667450	82	62	5	31	330
Assisted vaginal delivery	43667450	24	9	0	5	31
Neonatal resuscitation	43667450	85	70	3	44	258
	Number of facilities per 500,000 population having signal functions
Signal function	Public facilities designated for CEmONC	Public facilities designated for BEmONC	Other public IPHs	Private nfp facilities	Private fp facilities	All
Caesarean section	0.801512	0.103052	0.0114502	0.423657	5.09533	6.435
Blood transfusion	0.790062	0.389306	0.0458007	0.354955	3.91596	5.49608
Parenteral antibiotics	1.19082	1.19082	0.103052	0.744261	5.15258	8.38153
Parenteral oxytocics	1.20227	1.13357	0.0572509	0.835863	5.10678	8.33573
Parenteral anticonvulsants	0.801512	0.606859	0.0229004	0.309155	2.55339	4.29382
Manual removal of placenta	0.996165	0.824413	0.0458007	0.503808	3.1488	5.51898
Removal of retained products	0.938914	0.709911	0.0572509	0.354955	3.77856	5.83959
Assisted vaginal delivery	0.274804	0.103052	0	0.0572509	0.354955	0.790062
Neonatal resuscitation	0.973265	0.801512	0.0343505	0.503808	2.95415	5.26708
Table 2. Population coverage of signal functions for EmONC in the last 3 months prior to the date of assessment in the 24 study districts in Bangladesh
