# Supplementary material for: Emergency obstetric and newborn care signal functions in public and private facilities in Bangladesh
Source: PLoS One. 2017 Nov 1;12(11):e0187238. doi: 10.1371/journal.pone.0187238 (PMC5665531; doi:10.1371/journal.pone.0187238)
Supplement: S1 Fig — (XLSX) [file pone.0187238.s003.xlsx]

## Sheet: Fig 2
Data for Figure 2
		EmONC signal functions																						Fig 2. Population coverage of signal functions for EmONC in the public facilities in the last 3 months prior to the date of assessment in the 24 study districts of Bangladesh
Districts	Population	CS delivery	Blood transfusion	Parenteral antibiotics	Parenteral oxytocics	Parenteral anticonvulsants	Manual removal of placenta	Removal of retained products	Assisted vaginal delivery	Neonatal resuscitation
		Number of public facilities had signal functions
Bagerhat	1476090	4	7	11	10	5	6	8	1	7
Bandarban	388335	2	2	8	7	3	3	3	0	6
Barguna	892781	1	4	7	6	3	4	2	0	3
Bhola	1776795	2	6	10	9	5	6	7	0	5
Cox’s Bazar	2289990	2	2	9	7	5	6	6	0	7
Gaibandha	2379255	3	3	8	8	6	9	7	0	8
Habiganj	2089001	4	2	9	9	7	8	8	2	5
Jamalpur	2292674	2	0	8	9	4	7	5	4	9
Khagrachhari	613917	2	3	9	7	2	1	7	1	2
Khulna	2318527	7	11	12	11	7	10	7	2	10
Kurigram	2069273	4	7	10	10	8	10	6	0	8
Maulvibazar	1919062	3	4	7	7	3	5	6	4	6
Narail	721668	4	4	4	4	2	3	4	3	4
Netrakona	2229642	2	3	11	10	9	8	5	0	6
Nilphamari	1834231	3	5	9	9	6	6	7	1	7
Panchagarh	987644	3	3	6	6	2	4	1	0	5
Patuakhali	1535854	3	6	9	8	5	7	5	1	4
Rangamati	595979	2	3	11	10	6	7	5	1	4
Rangpur	2881086	3	4	9	9	3	8	7	2	7
Satkhira	1985959	9	7	9	9	4	6	7	1	8
Sirajganj	3097489	3	6	9	12	2	8	8	0	6
Sunamganj	2467968	2	2	13	13	13	12	10	3	11
Sylhet	3434188	5	2	13	13	11	13	12	3	14
Thakurgaon	1390042	5	4	6	6	4	6	6	4	6
Overall	43667450	80	100	217	209	125	163	149	33	158
		EmONC signal functions
District	Population	CS delivery	Blood transfusion	Parenteral antibiotics	Parenteral oxytocics	Parenteral anticonvulsants	Manual removal of placenta	Removal of retained products	Assisted vaginal delivery	Neonatal resuscitation
		Number of public facilities per 500,000 population had signal functions
Bagerhat	1476090	1.35493	2.37113	3.72606	3.38733	1.69366	2.0324	2.70986	0.338733	2.37113
Bandarban	388335	2.5751	2.5751	10.3004	9.01284	3.86264	3.86264	3.86264	0	7.72529
Barguna	892781	0.560048	2.24019	3.92033	3.36029	1.68014	2.24019	1.1201	0	1.68014
Bhola	1776795	0.562811	1.68843	2.81406	2.53265	1.40703	1.68843	1.96984	0	1.40703
Cox’s Bazar	2289990	0.436683	0.436683	1.96507	1.52839	1.09171	1.31005	1.31005	0	1.52839
Gaibandha	2379255	0.630449	0.630449	1.6812	1.6812	1.2609	1.89135	1.47105	0	1.6812
Habiganj	2089001	0.957395	0.478698	2.15414	2.15414	1.67544	1.91479	1.91479	0.478698	1.19674
Jamalpur	2292674	0.436172	0	1.74469	1.96277	0.872344	1.5266	1.09043	0.872344	1.96277
Khagrachhari	613917	1.62888	2.44333	7.32998	5.7011	1.62888	0.814442	5.7011	0.814442	1.62888
Khulna	2318527	1.50958	2.3722	2.58785	2.3722	1.50958	2.15654	1.50958	0.431308	2.15654
Kurigram	2069273	0.966523	1.69142	2.41631	2.41631	1.93305	2.41631	1.44978	0	1.93305
Maulvibazar	1919062	0.781632	1.04218	1.82381	1.82381	0.781632	1.30272	1.56326	1.04218	1.56326
Narail	721668	2.77136	2.77136	2.77136	2.77136	1.38568	2.07852	2.77136	2.07852	2.77136
Netrakona	2229642	0.448502	0.672754	2.46676	2.24251	2.01826	1.79401	1.12126	0	1.34551
Nilphamari	1834231	0.817781	1.36297	2.45334	2.45334	1.63556	1.63556	1.90816	0.272594	1.90816
Panchagarh	987644	1.51877	1.51877	3.03753	3.03753	1.01251	2.02502	0.506255	0	2.53128
Patuakhali	1535854	0.976655	1.95331	2.92997	2.60441	1.62776	2.27886	1.62776	0.325552	1.30221
Rangamati	595979	1.67791	2.51687	9.22851	8.38956	5.03373	5.87269	4.19478	0.838956	3.35582
Rangpur	2881086	0.520637	0.694183	1.56191	1.56191	0.520637	1.38837	1.21482	0.347091	1.21482
Satkhira	1985959	2.26591	1.76237	2.26591	2.26591	1.00707	1.51061	1.76237	0.251768	2.01414
Sirajganj	3097489	0.484263	0.968526	1.45279	1.93705	0.322842	1.29137	1.29137	0	0.968526
Sunamganj	2467968	0.405192	0.405192	2.63375	2.63375	2.63375	2.43115	2.02596	0.607787	2.22855
Sylhet	3434188	0.727974	0.29119	1.89273	1.89273	1.60154	1.89273	1.74714	0.436784	2.03833
Thakurgaon	1390042	1.79851	1.43881	2.15821	2.15821	1.43881	2.15821	2.15821	1.43881	2.15821
Overall	43667450	0.916014	1.14502	2.48469	2.39309	1.43127	1.86638	1.70608	0.377856	1.80913
Fig 2. Population coverage of signal functions for EmONC in the public facilities in the last 3 months prior to the date of assessment in the 24 study districts of Bangladesh
