# Supplementary material for: Emergency obstetric and newborn care signal functions in public and private facilities in Bangladesh
Source: PLoS One. 2017 Nov 1;12(11):e0187238. doi: 10.1371/journal.pone.0187238 (PMC5665531; doi:10.1371/journal.pone.0187238)
Supplement: S3 Fig — (XLSX) [file pone.0187238.s005.xlsx]

## Sheet: Fig 4
Data for Figure 4
		Number of facilities had EmONC signal functions
Type of facility	Number of facilities	CS delivery	Blood transfusion	Parenteral antibiotics	Parenteral oxytocics	Parenteral anticonvulsants	Manual removal of placenta	Removal of retained products	Assisted vaginal delivery	Neonatal resuscitation
MCH	3	3	3	3	3	3	3	3	3	3
DH	23	22	21	23	23	22	23	22	8	22
MCWC (CEmONC)	26	23	15	26	26	12	18	17	3	22
UHC (CEmONC)	53	22	30	52	53	33	43	40	10	38
MCWC (BEmONC)	9	1	0	4	5	1	3	1	0	3
UHC (BEmONC)	105	8	34	100	94	52	69	61	9	67
Private nfp	89	37	31	65	73	27	44	31	5	44
Private fp	477	445	342	450	446	223	275	330	31	258
	Percentage of facilities had signal function
Type of facility	CS delivery	Blood transfusion	Parenteral antibiotics	Parenteral oxytocics	Parenteral anticonvulsants	Manual removal of placenta	Removal of retained products	Assisted vaginal delivery	Neonatal resuscitation
MCH	100	100	100	100	100	100	100	100	100
DH	95.6522	91.3043	100	100	95.6522	100	95.6522	34.7826	95.6522
MCWC (CEmONC)	88.4615	57.6923	100	100	46.1538	69.2308	65.3846	11.5385	84.6154
UHC (CEmONC)	41.5094	56.6038	98.1132	100	62.2642	81.1321	75.4717	18.8679	71.6981
MCWC (BEmONC)	11.1111	0	44.4444	55.5556	11.1111	33.3333	11.1111	0	33.3333
UHC (BEmONC)	7.61905	32.381	95.2381	89.5238	49.5238	65.7143	58.0952	8.57143	63.8095
Private nfp	41.573	34.8315	73.0337	82.0225	30.3371	49.4382	34.8315	5.61798	49.4382
Private fp	93.2914	71.6981	94.3396	93.501	46.7505	57.652	69.1824	6.49895	54.0881
Fig 4. Percentage distribution of availability of EmONC signal functions by type of facilities in the last 3 months prior to the date of assessment in the 24 study districts in Bangladesh.
